# Supplementary material for: Data-mining analysis of media frame effects on social perception of schizophrenia renaming in Korea
Source: BMC Psychiatry. 2023 Nov 27;23:882. doi: 10.1186/s12888-023-05386-4 (PMC10683161; doi:10.1186/s12888-023-05386-4)
Supplement: Supplementary file 1 — Additional file 1: Supplementary Table 1. TF-IDF analysis for mind split disorder before the revision of the schizophrenia name [file 12888_2023_5386_MOESM1_ESM.xlsx]

## Sheet: supplementary table 1
	Supplementary Table 1. TF-IDF analysis for mind split disorder before the revision of the schizophrenia name
	0	Medical science	0.65	Treatment	0.58	Calcium	0.54	Research	0.54	Cells	0.52	Professor	0.5	Function	0.49	Mentality	0.46	Protein	0.45	Split	0.45
	1	Negotiations	0.57	Medicine	0.56	Constraints	0.52	Industrial complex	0.52	Treatment	0.51	Drug price	0.47	Development	0.46	Mentality	0.45	Diabetes	0.45	Health insurance	0.44
	2	Military service	0.5	Police	0.42	Exemption	0.34	Investigation	0.28	Mentality	0.26	Check	0.22	Public prosecution	0.19	Prescription	0.17	Drama	0.16	Suspicion	0.16
	3	Research	0.57	Figure	0.4	Nerve	0.34	Mitochondria	0.32	Heredity	0.21	Normal	0.18	Suggestion	0.15	Direction	0.13	Schizophrenia	0.13	Impact	0.12
	4	Suicide	0.43	Counseling	0.38	Phone	0.34	Prevention	0.23	Discovery	0.19	Discharge	0.17	Battalion	0.11	Unit	0.09	Work	0.09	Scene	0.09
	5	Mentality	0.48	Disorder	0.39	Younger brother	0.23	Resident	0.23	Apartment	0.22	Income	0.18	Representative	0.18	Split	0.17	Image	0.15	Medical supplies	0.13
	6	Mentality	0.28	Military service	0.24	Exemption	0.2	Police	0.2	Illness	0.2	Boy	0.18	Hospital	0.13	Judgment	0.12	Group	0.12	Mental illness	0.12
	7	Electronic anklet	0.27	Police	0.26	Crime	0.26	Mentality	0.21	Legal profession	0.19	Treatment	0.18	Psychopath	0.18	Dementia	0.17	Damage	0.16	Custody	0.15
	8	People	0.25	Mentality	0.19	Woman	0.16	Suicide	0.15	Problem	0.11	Idea	0.11	Disorder	0.1	Clinical practice	0.1	Incident	0.09	Child	0.08
	9	Medication dose	0.52	Appetite	0.45	Suppression	0.37	Action	0.33	Drug	0.26	Appetite suppressant	0.2	Food and Drug Administration	0.19	Insomnia	0.18	Insomnia	0.14	Depression	0.13
	10	Mentality	0.42	Kim Gil-tae	0.32	Epilepsy	0.28	Disorder	0.26	Emotion	0.25	Death penalty	0.24	State	0.2	Epilepsy	0.2	Trial	0.19	Treatment	0.18
	11	Mentality	0.51	Patient	0.4	Institution	0.33	Hospitalization	0.3	Medical care	0.29	Average	0.22	Disorder	0.21	Clinic	0.2	Hospital	0.18	Evaluation	0.17
	12	Child	0.38	Gwangju	0.34	Son	0.24	Citizen	0.21	Diligence	0.19	Support	0.18	School	0.17	Home	0.17	Student	0.14	Worry	0.12
	13	Improvement	0.27	Mentality	0.22	Rural	0.17	Relevance	0.17	Sales	0.17	Regulation	0.16	Economy	0.14	Illness	0.13	Disorder	0.12	Target	0.12
	14	Company	0.34	Permission	0.18	China	0.17	Domestic	0.15	Genius	0.13	Country	0.12	People	0.11	World	0.11	Achievement	0.1	The United States	0.1
	15	Mentality	0.43	Treatment	0.34	Hospital	0.3	Police	0.29	Movie	0.2	Rehabilitation	0.18	Life	0.18	Meditation	0.16	Professional	0.11	Society	0.1
	16	Mentality	0.29	Crime	0.27	Murder	0.27	Allegations	0.26	Sentencing	0.26	Split	0.23	Trial	0.23	Prosecution	0.21	Deadly weapon	0.2	Sentence of imprisonment	0.19
	17	Mentality	0.34	Illness	0.2	Split	0.19	Mental illness	0.16	Wife	0.15	Personality	0.14	Divorce	0.12	Treatment	0.11	Life	0.11	Litigation	0.11
	18	Culture	0.24	Japan	0.22	Doubles	0.21	Accusation	0.18	Princess	0.17	Kim Soo Chul	0.17	Princess Deokhye	0.11	Natural history	0.11	Academy	0.1	Life	0.09
	19	Stress	0.53	Mentality	0.49	Schizophrenia	0.33	Split	0.32	Enlistment	0.25	Miltery service	0.22	Life	0.21	Judgment	0.21	Distinguished services	0.21	Nation	0.21
	Note: Bold indicates the conflict frames.
