# Supplementary material for: Data-mining analysis of media frame effects on social perception of schizophrenia renaming in Korea
Source: BMC Psychiatry. 2023 Nov 27;23:882. doi: 10.1186/s12888-023-05386-4 (PMC10683161; doi:10.1186/s12888-023-05386-4)
Supplement: Supplementary file 2 — Additional file 2: Supplementary Table 2. TF-IDF analysis for mind split disorder after the revision of the schizophrenia name [file 12888_2023_5386_MOESM2_ESM.xlsx]

## Sheet: supplementary table 2
	Supplementary Table 2. TF-IDF analysis for mind split disorder after the revision of the schizophrenia name
	0	Heredity	0.41	Prosecutor	0.23	Hospital	0.21	Patient	0.14	Intelligence	0.14	Operation	0.14	Time	0.12	Diagnosis	0.11	License	0.11	Alcoholism	0.1
	1	Parent	0.43	Reparation	0.26	Litigation	0.26	Mentality	0.24	Schizophrenia	0.21	Damage	0.2	Symptom	0.19	Structure	0.16	Woman	0.16	Crime	0.15
	2	Crime	0.56	Woman	0.48	Incident	0.44	Disgust	0.37	Police	0.22	Disorder	0.17	Murder	0.15	Gangnam Station	0.15	Annuity	0.14	Damage	0.14
	3	Trial	0.44	Crime	0.35	Sentencing	0.35	Sentence of imprisonment	0.29	Mother	0.28	Charges	0.28	Judge	0.22	Prosecution	0.21	Reason	0.21	State	0.19
	4	Allegations	0.32	Grace period	0.28	Damage	0.27	Execution	0.24	Prayer	0.21	Act	0.2	Fraud	0.2	Golf	0.2	Sentencing	0.18	Mentality	0.17
	5	Null and invalid	0.14	Consumption	0.13	Greetings	0.12	Guitar	0.09	Department	0.06	Introduction	0.04	0.04	0.03	Medicine	0.03	Reduction	0.02	Original	0.01
	6	Life	0.32	Facility	0.16	Disorder	0.15	Operation	0.14	Accident	0.13	Nursing	0.13	Prosecution	0.13	Funds	0.13	Staff	0.13	Work	0.12
	7	Investment	0.46	Morva	0.34	Realization	0.33	Political situation	0.3	Branch	0.28	Maekeollipeu	0.27	State of affairs	0.25	Weakening	0.24	Single	0.23	Schizophrenia	0.19
	8	Crime	0.35	Sentence of imprisonment	0.32	Past	0.24	Mind and body	0.24	Mentality	0.23	Deadly weapon	0.22	Schizophrenia	0.21	Murder	0.21	State	0.21	Court	0.17
	9	Dementia	0.28	Welfare	0.26	Patient	0.24	Insurance	0.21	Financial resources	0.21	Medical care	0.2	Cost	0.2	Management	0.19	Range	0.17	Nation	0.17
	10	Symptoms	0.8	Asperger's syndrome	0.37	Asperger's syndrome	0.37	Autism	0.32	Incheon District Court	0.23	Mental disorder	0.22	Disorder	0.21	Leniency	0.17	Appeal	0.17	Intentionally	0.15
	11	Mentality	0.41	Crime	0.23	Mental illness	0.17	Society	0.16	The United States	0.16	Korea	0.14	Professor	0.1	People	0.09	Problem	0.09	Internet	0.09
	12	Designation	0.14	Train	0.11	South	0.1	Foundation	0.1	Alone	0.1	Jamsil	0.1	False tone	0.08	Evolution	0.08	Week	0.08	Prodigy	0.07
	13	Mentality	0.53	Schizophrenia	0.5	Treatment	0.4	Illness	0.3	Patient	0.28	Crime	0.21	Symptom	0.17	Society	0.13	Case	0.13	Professional	0.12
	14	Psychopath	0.4	Professional	0.3	Crime	0.24	Report	0.18	Degree	0.18	News	0.17	Possibility	0.15	Present	0.15	Damage	0.14	Management	0.13
	15	Woman	0.48	Member of the committee	0.33	Incident	0.27	Top	0.26	Gangnam Station	0.25	Remembrance	0.14	Representative	0.12	Group	0.12	Society	0.11	On this day	0.11
	16	Police	0.39	Allegations	0.25	Dead body	0.24	Abandonment	0.24	Crime	0.24	Check	0.22	Murder	0.21	Elementary	0.21	Incident	0.18	Murder	0.18
	17	Police	0.58	Mentality	0.3	Hospital	0.25	Assault	0.2	Survey	0.2	Mother	0.18	Charges	0.16	Split	0.16	Schizophrenia	0.15	Father	0.15
	18	Hospitalization	0.59	Mentality	0.59	Hospital	0.4	Patient	0.39	Force	0.39	Out of the hospital	0.23	Family	0.18	Professional	0.18	Protection	0.17	Good health	0.17
	19	Descendant	0.2	Securing	0.19	Yesterday	0.17	Woman	0.17	Clothes	0.12	Law	0.11	Moment	0.11	Blanket	0.1	Left	0.08	Wound	0.07
	Note: Bold indicates the conflict frames.
