# Supplementary material for: Data-mining analysis of media frame effects on social perception of schizophrenia renaming in Korea
Source: BMC Psychiatry. 2023 Nov 27;23:882. doi: 10.1186/s12888-023-05386-4 (PMC10683161; doi:10.1186/s12888-023-05386-4)
Supplement: Supplementary file 3 — Additional file 3: Supplementary Table 3. TF-IDF analysis for attunement disorder after the revision of the schizophrenia name [file 12888_2023_5386_MOESM3_ESM.xlsx]

## Sheet: supplementary table 3
	Supplementary Table 3. TF-IDF analysis for attunement disorder after the revision of the schizophrenia name
	0	Police	0.65	Deadly weapon	0.65	Father	0.49	Allegations	0.44	Murder	0.43	Survey	0.42	Crime	0.27	Vehicle	0.24	Oneself	0.23	Statement	0.21
	1	Allegations	0.28	Seoul	0.26	Police	0.25	Arrest	0.24	Prosecution	0.24	Part	0.18	Internet	0.17	Witness	0.17	Afternoon	0.15	Weighted	0.15
	2	Research	0.49	Heredity	0.48	Development	0.37	Development	0.33	Cell	0.32	The United States	0.28	Clinical practice	0.28	Nerve	0.27	Connection	0.23	Doctor	0.23
	3	Counseling	0.6	Student	0.58	School	0.49	Boy	0.47	Teacher	0.43	Seoul City	0.36	Child	0.22	Problem	0.1	Emotion	0.09	School line	0.06
	4	Crime	0.46	Incident	0.4	People	0.3	Society	0.19	Murder	0.19	Case	0.19	Idea	0.16	Violence	0.13	Problem	0.13	Part	0.12
	5	Schizophrenia	0.39	Dementia	0.27	Mentality	0.23	Police	0.21	Diagnosis	0.21	Military service	0.19	Driving	0.19	Intelligence	0.17	Hospital	0.16	Patient	0.15
	6	Police	0.51	Hospital	0.41	Survey	0.31	Mentality	0.23	Schizophrenia	0.2	Allegations	0.18	Report	0.17	Discovery	0.17	Son	0.15	Afternoon	0.14
	7	Woman	0.4	Incident	0.37	Gangnam Station	0.35	Makeup	0.27	Disgust	0.24	Man	0.23	Violence	0.16	Society	0.15	Men and women	0.15	Murder	0.13
	8	Parent	0.47	Reparation	0.34	Litigation	0.27	Damage	0.23	Schizophrenia	0.23	Court	0.21	Mentality	0.21	Symptom	0.18	Billing	0.18	Judgment	0.17
	9	Murder	0.31	Elementary	0.29	Psychopath	0.28	Possibility	0.26	Asperger	0.26	Accomplice	0.25	Psychology	0.23	Argument	0.2	Incheon	0.2	Trial	0.2
	10	Mother	0.42	Oneself	0.23	Family	0.21	Idea	0.15	Parent	0.14	Help	0.14	State	0.14	Father	0.13	Home	0.13	Old mother	0.13
	11	Mentality	0.5	Depression	0.49	Disorder	0.44	Depression	0.38	Illness	0.33	Health	0.28	Mental illness	0.25	Ideal	0.22	Suicide	0.21	Use	0.2
	12	Trial	0.37	Allegations	0.36	Crime	0.33	Sentencing	0.31	Prosecution	0.26	Sentence of imprisonment	0.23	Treatment	0.22	Detective	0.19	Schizophrenia	0.19	Damage	0.18
	13	Drug	0.45	President	0.36	Zombie	0.29	Methamphetamine	0.29	Broadcasting	0.26	Incident	0.24	Intrusion	0.2	Vietnam	0.2	Panic	0.17	Professional	0.16
	14	Schizophrenia	0.49	Treatment	0.38	Mentality	0.36	Patient	0.35	Illness	0.35	Symptom	0.32	Medication	0.19	Case	0.16	Disorder	0.16	Behavior	0.15
	15	Homelessness	0.32	Support	0.16	Facility	0.15	Disorder	0.15	Education	0.14	Distance	0.13	Relationship	0.12	Program	0.12	Case	0.1	Life	0.1
	16	Sentence of imprisonment	0.47	Crime	0.4	Mind and body	0.25	State	0.23	Murder	0.22	Sentencing	0.22	Past	0.2	Weapon	0.19	Punishment	0.16	Recognition	0.16
	17	Daegu	0.19	Excavation	0.17	Housing	0.15	Special	0.14	Child rearing	0.13	Passenger	0.13	Bus	0.12	Immovable	0.12	Containers	0.12	Report	0.12
	18	Abandonment	0.37	Murder	0.34	Crime	0.34	Dead body	0.32	Apartment	0.28	Police	0.26	Elementary	0.25	Allegations	0.22	Check	0.21	Murder	0.2
	19	Mentality	0.46	Hospitalization	0.45	Patient	0.4	Illness	0.37	Health	0.34	Hospital	0.33	Welfare	0.24	Medical care	0.22	Force	0.2	Center	0.19
	Note: Bold indicates the conflict frames.
