# Supplementary material for: Data-mining analysis of media frame effects on social perception of schizophrenia renaming in Korea
Source: BMC Psychiatry. 2023 Nov 27;23:882. doi: 10.1186/s12888-023-05386-4 (PMC10683161; doi:10.1186/s12888-023-05386-4)
Supplement: Supplementary file 4 — Additional file 4: Supplementary table 4. Hospitalization statistics of schizophrenia patients in South Korea [file 12888_2023_5386_MOESM4_ESM.xlsx]

## Sheet: Sheet1
	Supplementary table 4. Hospitalization statistics of schizophrenia patients in South Korea
	year	2010	2011	2012	2013	2014	2015	2016	2017	2018
	counts	66470	67431	69469	69320	69493	72331	78863	79963	81863
